# Supplementary material for: Calretinin as a blood-based biomarker for mesothelioma
Source: BMC Cancer. 2017 May 30;17:386. doi: 10.1186/s12885-017-3375-5 (PMC5450182; doi:10.1186/s12885-017-3375-5)
Supplement: Supplementary file 2 — Dataset of the entire study population. The dataset lists histology (cases), pathologic changes (controls), age range, storage time of samples as well as measured concentrations of calretinin and mesothelin of individuals from all three study groups. (XLS 98 kb) [file 12885_2017_3375_MOESM2_ESM.xls]

## Sheet: Study population
random ID	Study group	Case-control status	Histology of mesothelioma	Pathologic changes in controls	Age range at blood drawing [years]	Calretinin storage time [months]	Mesothelin storage time [months]	Calretinin [ng/mL]	Calretinin value below limit of detection (LOD)	Mesothelin [nM]	Mesothelin value below limit of detection (LOD)
1	Group 1 (Australia)	Control		Plaques	76-80	132.007		0.01	Yes	0.407	No
2	Group 1 (Australia)	Control		Plaques	71-75	129.704		0.01	Yes	0.103	No
3	Group 1 (Australia)	Control		Plaques	66-70	119.803		0.155	Yes	0.919	No
4	Group 1 (Australia)	Control		Plaques	66-70	116.151		0.01	Yes	0.763	No
5	Group 1 (Australia)	Control		Plaques	71-75	115		0.145	Yes	0.792	No
6	Group 1 (Australia)	Control		Plaques	66-70	113.092		0.01	Yes	1.94	No
7	Group 1 (Australia)	Control		Plaques	61-65	111.086		0.01	Yes	0.706	No
8	Group 1 (Australia)	Control		Plaques	71-75	105.559		0.155	Yes	1.185	No
9	Group 1 (Australia)	Control		Plaques	66-70	102.105		0.135	Yes	1.033	No
10	Group 1 (Australia)	Control		Plaques	76-80	96.0197		1.882	No	0.708	No
11	Group 1 (Australia)	Control		Plaques	56-60	93.1579		0.235	Yes	0.359	No
12	Group 1 (Australia)	Control		Plaques	56-60	91.6447		0.015	Yes	1.4	No
13	Group 1 (Australia)	Control		Plaques	61-65	84.5395		0.01	Yes	0.793	No
14	Group 1 (Australia)	Control		Plaques	76-80	81.7763		0.676	No	0.778	No
15	Group 1 (Australia)	Control		Plaques	66-70	79.8026		0.636	No	0.03	No
16	Group 1 (Australia)	Control		Plaques	71-75	79.8355		0.275	Yes	0.897	No
17	Group 1 (Australia)	Control		Plaques	61-65	79.7039		0.035	Yes	1.471	No
18	Group 1 (Australia)	Control		Plaques	76-80	77.9605		0.27	Yes	0.645	No
19	Group 1 (Australia)	Control		Plaques	76-80	77.2697		0.165	Yes	0.488	No
20	Group 1 (Australia)	Control		Plaques	51-55	77.2697		0.18	Yes	0.976	No
21	Group 1 (Australia)	Control		Plaques	56-60	76.0526		0.47	No	0.924	No
22	Group 1 (Australia)	Control		Plaques	61-65	75.9211		0.205	Yes	1.431	No
23	Group 1 (Australia)	Control		Plaques	66-70	75.5592		0.01	Yes	0.712	No
24	Group 1 (Australia)	Control		Plaques	61-65	74.8684		0.17	Yes	0.607	No
25	Group 1 (Australia)	Control		Plaques	66-70	73.9803		0.095	Yes	0.22	No
26	Group 1 (Australia)	Control		Plaques	81-85	73.0592		0.19	Yes	0.838	No
27	Group 1 (Australia)	Control		Plaques	66-70	72.5		0.15	Yes	0.61	No
28	Group 1 (Australia)	Control		Plaques	66-70	72.5		0.553	No	0.827	No
29	Group 1 (Australia)	Control		Plaques	66-70	71.4145		0.01	Yes	0.958	No
30	Group 1 (Australia)	Control		Plaques	51-55	69.7368		0.12	Yes	0.444	No
31	Group 1 (Australia)	Control		Plaques	66-70	69.7697		0.36	Yes	1.114	No
32	Group 1 (Australia)	Control		Plaques	56-60	69.7697		0.825	No	0.545	No
33	Group 1 (Australia)	Control		Plaques	66-70	69.7697		0.549	No	0.529	No
34	Group 1 (Australia)	Control		Plaques	61-65	67.4013		0.18	Yes	1.163	No
35	Group 1 (Australia)	Control		Plaques	76-80	67.4013		0.375	Yes	0.415	No
36	Group 1 (Australia)	Control		Plaques	76-80	66.25		0.645	No	1.549	No
37	Group 1 (Australia)	Control		Plaques	66-70	65.7895		0.175	Yes	1.289	No
38	Group 1 (Australia)	Control		Plaques	66-70	65.5592		0.01	Yes	0.368	No
39	Group 1 (Australia)	Control		Plaques	61-65	65.1316		0.355	Yes	0.547	No
40	Group 1 (Australia)	Control		Plaques	66-70	64.0461		0.105	Yes	1.066	No
41	Group 1 (Australia)	Control		Plaques	76-80	63.7171		2.968	No	0.643	No
42	Group 1 (Australia)	Control		Plaques	81-85	61.0197		0.2	Yes	0.605	No
43	Group 1 (Australia)	Control		Plaques	66-70	60.1974		0.195	Yes	0.03	No
44	Group 1 (Australia)	Control		Plaques	56-60	59.8355		0.175	Yes	0.426	No
45	Group 1 (Australia)	Control		Plaques	71-75	59.7039		1.51751	No	0.466	No
46	Group 1 (Australia)	Control		Plaques	56-60	57.8618		0.787027	No	1.943	No
47	Group 1 (Australia)	Control		Plaques	66-70	57.3355		0.21	Yes	0.658	No
48	Group 1 (Australia)	Control		Plaques	56-60	56.7434		0.16	Yes	0.549	No
49	Group 1 (Australia)	Control		Plaques	76-80	56.8421		0.758035	No	1.463	No
50	Group 1 (Australia)	Control		Plaques	71-75	53.6513		1.476	No	0.948	No
51	Group 1 (Australia)	Control		Plaques	56-60	53.3882		1.22228	No	0.398	No
52	Group 1 (Australia)	Control		Plaques	66-70	52.4671		0.846552	No	0.126	No
53	Group 1 (Australia)	Control		Plaques	76-80	52.4671		0.803787	No	0.892	No
54	Group 1 (Australia)	Control		Plaques	76-80	52.4671		0.964683	No	0.781	No
55	Group 1 (Australia)	Control		Plaques	66-70	50.3947		7.00542	No	0.375	No
56	Group 1 (Australia)	Control		Plaques	81-85	48.3224		1.7209	No	1.33	No
57	Group 1 (Australia)	Control		Plaques	61-65	45.5592		1.141	No	0.03	No
58	Group 1 (Australia)	Control		Plaques	76-80	44.6382		0.727428	No	0.03	No
59	Group 1 (Australia)	Control		Plaques	76-80	44.6382		1.27996	No	0.642	No
60	Group 1 (Australia)	Control		Plaques	66-70	41.3816		0.01	Yes	0.644	No
61	Group 1 (Australia)	Control		Plaques	61-65	41.3816		0.01	Yes	0.535	No
62	Group 1 (Australia)	Control		Plaques	71-75	39.9671		0.17	Yes	0.584	No
63	Group 1 (Australia)	Control		Plaques	66-70	36.5132		0.165	Yes	1.063	No
64	Group 1 (Australia)	Control		Plaques	71-75	33.7829		0.596	No	2.323	No
65	Group 1 (Australia)	Control		Plaques	76-80	32.8618		0.01	Yes	0.934	No
66	Group 1 (Australia)	Control		Plaques	76-80	32.8289		0.01	Yes	2.194	No
67	Group 1 (Australia)	Control		Plaques	81-85	32.8289		0.255	Yes	1.202	No
68	Group 1 (Australia)	Control		Plaques	76-80	32.8289		0.145	Yes	1.329	No
69	Group 1 (Australia)	Control		Plaques	81-85	32.2039		0.957	No	2.237	No
70	Group 1 (Australia)	Control		Plaques	76-80	30.3289		0.175	Yes	1.103	No
71	Group 1 (Australia)	Control		Plaques	51-55	30.3289		0.065	Yes	0.03	No
72	Group 1 (Australia)	Control		Plaques	81-85	30.3289		0.01	Yes	0.624	No
73	Group 1 (Australia)	Control		Plaques	61-65	25.4934		0.125	Yes	0.82	No
74	Group 1 (Australia)	Control		Plaques	66-70	25.4934		0.01	Yes	0.976	No
75	Group 1 (Australia)	Control		Plaques	61-65	24.5724		0.63	No	0.535	No
76	Group 1 (Australia)	Control		Plaques	71-75	24.5724		0.08	Yes	0.549	No
77	Group 1 (Australia)	Control		Plaques	66-70	22.2697		0.01	Yes	1.089	No
78	Group 1 (Australia)	Control		Plaques	51-55	21.5789		0.095	Yes	0.749	No
79	Group 1 (Australia)	Control		Plaques	56-60	19.9342		0.01	Yes	0.109	No
80	Group 1 (Australia)	Control		Plaques	76-80	19.9342		0.285	Yes	1.974	No
81	Group 1 (Australia)	Control		Plaques	61-65	18.1579		0.36	Yes	1.352	No
82	Group 1 (Australia)	Control		Plaques	66-70	18.125		0.155	Yes	0.226	No
83	Group 1 (Australia)	Control		Plaques	71-75	16.3158		0.823	No	0.948	No
84	Group 1 (Australia)	Control		Plaques	76-80	15.2632		5.052	No	0.679	No
85	Group 1 (Australia)	Control		Plaques	71-75	14.1118		0.315	Yes	1.075	No
86	Group 1 (Australia)	Control		Plaques	66-70	13.3224		0.03	Yes	0.934	No
87	Group 1 (Australia)	Control		Plaques	81-85	21.2829		0.36	Yes	1.238	No
88	Group 1 (Australia)	Control		Plaques	71-75	13.0921		0.245	Yes	0.183	No
89	Group 1 (Australia)	Mesothelioma	Sarcomatoid		61-65	184.901		0.569	No	2.519	No
90	Group 1 (Australia)	Mesothelioma	Biphasic		61-65	167.599		0.01	Yes	0.299	No
91	Group 1 (Australia)	Mesothelioma	Epithelioid		71-75	166.316		0.48	Yes	3.106	No
92	Group 1 (Australia)	Mesothelioma	Biphasic		71-75	158.882		2.829	No	0.158	No
93	Group 1 (Australia)	Mesothelioma	Epithelioid		56-60	153.125		16.125	No	65.9	No
94	Group 1 (Australia)	Mesothelioma	Epithelioid		61-65	145.066		1.173	No	5.219	No
95	Group 1 (Australia)	Mesothelioma	Epithelioid		71-75	143.454		0.125	Yes	7.085	No
96	Group 1 (Australia)	Mesothelioma	Sarcomatoid		81-85	129.704		0.1	Yes	2.284	No
97	Group 1 (Australia)	Mesothelioma	Epithelioid		56-60	127.862		8.073	No	6.756	No
98	Group 1 (Australia)	Mesothelioma	Epithelioid		51-55	126.184		0.22	Yes	1.375	No
99	Group 1 (Australia)	Mesothelioma	Epithelioid		56-60	123.98		0.59	No	1.344	No
100	Group 1 (Australia)	Mesothelioma	Epithelioid		66-70	123.75		0.386	No	5.787	No
101	Group 1 (Australia)	Mesothelioma	Sarcomatoid		66-70	121.546		0.389	No	0.898	No
102	Group 1 (Australia)	Mesothelioma	Biphasic		66-70	121.414		0.015	Yes	1.99	No
103	Group 1 (Australia)	Mesothelioma	Epithelioid		66-70	120.296		0.345	Yes	2.106	No
104	Group 1 (Australia)	Mesothelioma	Sarcomatoid		66-70	117.73		0.07	Yes	2.717	No
105	Group 1 (Australia)	Mesothelioma	Sarcomatoid		76-80	117.303		0.125	Yes	2.606	No
106	Group 1 (Australia)	Mesothelioma	Biphasic		66-70	112.697		0.653	No	0.173	No
107	Group 1 (Australia)	Mesothelioma	Epithelioid		56-60	112.237		1.646	No	3.63	No
108	Group 1 (Australia)	Mesothelioma	Epithelioid		61-65	111.546		0.33	Yes	1.023	No
109	Group 1 (Australia)	Mesothelioma	Biphasic		76-80	111.086		1.14	No	11.871	No
110	Group 1 (Australia)	Mesothelioma	Epithelioid		81-85	109.408		0.165	Yes	2.069	No
111	Group 1 (Australia)	Mesothelioma	Sarcomatoid		76-80	108.454		0.295	Yes	0.998	No
112	Group 1 (Australia)	Mesothelioma	Epithelioid		66-70	107.336		1.945	No	5	No
113	Group 1 (Australia)	Mesothelioma	Epithelioid		76-80	103.257		1.06	No	26.81	No
114	Group 1 (Australia)	Mesothelioma	Sarcomatoid		66-70	100.921		1.255	No	2.755	No
115	Group 1 (Australia)	Mesothelioma	Biphasic		66-70	100.658		1.29	No	11.638	No
116	Group 1 (Australia)	Mesothelioma	Epithelioid		76-80	99.2105		1.754	No	3.9	No
117	Group 1 (Australia)	Mesothelioma	Biphasic		71-75	98.4539		6.543	No	24.229	No
118	Group 1 (Australia)	Mesothelioma	Epithelioid		76-80	96.2829		5.725	No	16.357	No
119	Group 1 (Australia)	Mesothelioma	Epithelioid		61-65	95.9211		2.175	No	13.482	No
120	Group 1 (Australia)	Mesothelioma	Epithelioid		51-55	95.3289		2.059	No	1.527	No
121	Group 1 (Australia)	Mesothelioma	Epithelioid		66-70	94.5724		0.648	No	4.893	No
122	Group 1 (Australia)	Mesothelioma	Epithelioid		51-55	92.3684		0.827	No	6.031	No
123	Group 1 (Australia)	Mesothelioma	Biphasic		76-80	91.6447		1.699	No	18.6	No
124	Group 1 (Australia)	Mesothelioma	Sarcomatoid		71-75	90.9211		0.305	Yes	6.744	No
125	Group 1 (Australia)	Mesothelioma	Epithelioid		66-70	90.8224		1.004	No	1.645	No
126	Group 1 (Australia)	Mesothelioma	Epithelioid		71-75	87.9934		0.3	Yes	5.985	No
127	Group 1 (Australia)	Mesothelioma	Sarcomatoid		66-70	86.9408		0.01	Yes	1.674	No
128	Group 1 (Australia)	Mesothelioma	Sarcomatoid		56-60	86.4803		0.115	Yes	4.492	No
129	Group 1 (Australia)	Mesothelioma	Epithelioid		66-70	86.1184		0.075	Yes	5.48	No
130	Group 1 (Australia)	Mesothelioma	Sarcomatoid		56-60	81.5461		0.01	Yes	0.974	No
131	Group 1 (Australia)	Mesothelioma	Sarcomatoid		71-75	80.2961		0.01	Yes	2.129	No
132	Group 1 (Australia)	Mesothelioma	Biphasic		76-80	79.1447		0.619	No	1.868	No
133	Group 1 (Australia)	Mesothelioma	Epithelioid		76-80	78.8816		1.264	No	2.762	No
134	Group 1 (Australia)	Mesothelioma	Epithelioid		66-70	77.5658		0.33	Yes	0.507	No
135	Group 1 (Australia)	Mesothelioma	Sarcomatoid		71-75	77.3026		1.361	No	4.675	No
136	Group 1 (Australia)	Mesothelioma	Biphasic		81-85	76.4803		0.933	No	2.145	No
137	Group 1 (Australia)	Mesothelioma	Sarcomatoid		81-85	73.8816		0.19	Yes	0.591	No
138	Group 1 (Australia)	Mesothelioma	Sarcomatoid		66-70	71.9079		0.22	Yes	0.775	No
139	Group 1 (Australia)	Mesothelioma	Biphasic		66-70	68.6513		0.065	Yes	1.07	No
140	Group 1 (Australia)	Mesothelioma	Epithelioid		81-85	63.75		1.504	No	4.757	No
141	Group 1 (Australia)	Mesothelioma	Epithelioid		71-75	63.2895		1.72	No	9.116	No
142	Group 1 (Australia)	Mesothelioma	Biphasic		66-70	62.4013		0.969	No	0.577	No
143	Group 1 (Australia)	Mesothelioma	Sarcomatoid		71-75	60.6579		0.145	Yes	0.478	No
144	Group 1 (Australia)	Mesothelioma	Biphasic		76-80	58.6513		1.07615	No	2.829	No
145	Group 1 (Australia)	Mesothelioma	Biphasic		76-80	55.9211		5.17475	No	5.802	No
146	Group 1 (Australia)	Mesothelioma	Sarcomatoid		76-80	54.1447		0.673152	No	2.737	No
147	Group 1 (Australia)	Mesothelioma	Biphasic		71-75	52.5658		5.75479	No	22.517	No
148	Group 1 (Australia)	Mesothelioma	Biphasic		61-65	52.4013		5.01617	No	0.319	No
149	Group 1 (Australia)	Mesothelioma	Sarcomatoid		76-80	47.2039		0.786	No	2.74	No
150	Group 1 (Australia)	Mesothelioma	Biphasic		71-75	46.5132		1.58829	No	5.541	No
151	Group 1 (Australia)	Mesothelioma	Biphasic		66-70	42.8947		7.914	No	14.259	No
152	Group 1 (Australia)	Mesothelioma	Sarcomatoid		61-65	41.9079		0.93	No	1.229	No
153	Group 1 (Australia)	Mesothelioma	Biphasic		66-70	41.8421		1.80706	No	2.645	No
154	Group 1 (Australia)	Mesothelioma	Sarcomatoid		61-65	37.0066		0.195	Yes	2.026	No
155	Group 1 (Australia)	Mesothelioma	Biphasic		76-80	30.0987		0.608	No	5.045	No
156	Group 1 (Australia)	Mesothelioma	Sarcomatoid		76-80	21.3487		0.28	Yes	1.82	No
157	Group 1 (Australia)	Mesothelioma	Biphasic		61-65	20.9868		3.22	No	3.752	No
158	Group 1 (Australia)	Mesothelioma	Sarcomatoid		61-65	16.4145		0.35	Yes	2.404	No
159	Group 1 (Australia)	Mesothelioma	Sarcomatoid		71-75	14.7039		0.01	Yes	2.08	No
160	Group 1 (Australia)	Mesothelioma	Sarcomatoid		76-80	14.0461		0.21	Yes	2.067	No
161	Group 1 (Australia)	Mesothelioma	Biphasic		76-80	11.5789		3.235	No	17.114	No
162	Group 1 (Australia)	Mesothelioma	Sarcomatoid		66-70	10.9868		0.423	No	1.456	No
163	Group 1 (Australia)	Mesothelioma	Biphasic		61-65	8.58553		4.979	No	1.853	No
164	Group 1 (Australia)	Mesothelioma	Sarcomatoid		71-75	8.55263		1.339	No	0.849	No
165	Group 1 (Australia)	Mesothelioma	Biphasic		76-80	7.86184		1.955	No	2.583	No
166	Group 1 (Australia)	Mesothelioma	Biphasic		71-75	7.36842		1.481	No	1.16	No
167	Group 1 (Australia)	Mesothelioma	Sarcomatoid		61-65	7.07237		0.534	No	3.118	No
168	Group 1 (Australia)	Mesothelioma	Sarcomatoid		66-70	6.97368		0.999	No	1.167	No
169	Group 1 (Australia)	Mesothelioma	Biphasic		71-75	5.36184		1.205	No	1.343	No
170	Group 1 (Australia)	Mesothelioma	Biphasic		76-80	4.80263		0.355	Yes	3.412	No
171	Group 1 (Australia)	Mesothelioma	Biphasic		61-65	3.98026		25.198	No	23.455	No
172	Group 2 (Australia)	Control		Plaques	66-70	32.2039	34.3421	0.01	Yes	0.1	Yes
173	Group 2 (Australia)	Control		Asbestosis & Plaques	71-75	32.2039	34.3421	0.095	Yes	0.152	No
174	Group 2 (Australia)	Control		Plaques	66-70	32.2039	34.3421	0.404275	No	0.769	No
175	Group 2 (Australia)	Control		Asbestosis & Plaques	76-80	32.2039	34.3421	0.01	Yes	1.654	No
176	Group 2 (Australia)	Control		Asbestosis & Plaques	76-80	32.2039	34.3421	0.0122474	Yes	0.1	Yes
177	Group 2 (Australia)	Control		Plaques	61-65	31.2829	33.4211	0.09	Yes	0.1	Yes
178	Group 2 (Australia)	Control		Plaques	76-80	30.3618	32.5	0.01	Yes	1.086	No
179	Group 2 (Australia)	Control		Asbestosis & Plaques	66-70	30.3618	32.5	0.01	Yes	0.855	No
180	Group 2 (Australia)	Control		Plaques	81-85	30.3618	32.5	0.01	Yes	1.039	No
181	Group 2 (Australia)	Control		Plaques	71-75	30.3618	32.5	0.01	Yes	0.901	No
182	Group 2 (Australia)	Control		Asbestosis & Plaques	71-75	30.3618	32.5	0.01	Yes	1.534	No
183	Group 2 (Australia)	Control		Plaques	76-80	30.3618	32.5	0.01	Yes	2.309	No
184	Group 2 (Australia)	Control		Plaques	>85	30.1316	32.2697	0.01	Yes	1.099	No
185	Group 2 (Australia)	Control		Plaques	66-70	28.8487	30.9868	0.01	Yes	0.954	No
186	Group 2 (Australia)	Control		Asbestosis & Plaques	61-65	28.2895	30.4276	0.01	Yes	0.877	No
187	Group 2 (Australia)	Control		Plaques	66-70	28.2895	30.4276	0.0687386	Yes	0.1	Yes
188	Group 2 (Australia)	Control		Asbestosis & Plaques	61-65	28.2895	30.4276	0.01	Yes	0.1	Yes
189	Group 2 (Australia)	Control		Plaques	71-75	28.2895	30.4276	0.01	Yes	0.1	Yes
190	Group 2 (Australia)	Control		Plaques	61-65	28.2895	30.4276	0.01	Yes	0.258	No
191	Group 2 (Australia)	Control		Plaques	66-70	27.8289	29.9671	0.224388	Yes	0.561	No
192	Group 2 (Australia)	Control		Plaques	56-60	27.0066	29.1447	0.01	Yes	0.1	Yes
193	Group 2 (Australia)	Control		Plaques	61-65	24.3421	26.4803	0.01	Yes	0.1	Yes
194	Group 2 (Australia)	Control		Plaques	71-75	23.6842	25.8224	0.01	Yes	0.1	Yes
195	Group 2 (Australia)	Control		Plaques	71-75	23.6842	25.8224	0.01	Yes	0.459	No
196	Group 2 (Australia)	Control		Asbestosis & Plaques	61-65	23.4539	25.5921	0.01	Yes	0.636	No
197	Group 2 (Australia)	Control		Plaques	61-65	23.4211	25.5592	0.193972	Yes	0.1	Yes
198	Group 2 (Australia)	Control		Plaques	76-80	21.9408	24.0789	0.01	Yes	0.528	No
199	Group 2 (Australia)	Control		Plaques	61-65	21.7105	23.8487	0.01	Yes	0.1	Yes
200	Group 2 (Australia)	Control		Asbestosis & Plaques	71-75	21.6118	23.75	0.0698212	Yes	0.1	Yes
201	Group 2 (Australia)	Control		Plaques	61-65	21.6447	23.75	0.01	Yes	1.749	No
202	Group 2 (Australia)	Control		Asbestosis & Plaques	81-85	21.6447	23.75	0.162481	Yes	0.877	No
203	Group 2 (Australia)	Control		Asbestosis & Plaques	81-85	21.6447	23.75	0.0928709	Yes	1.758	No
204	Group 2 (Australia)	Control		Asbestosis & Plaques	81-85	21.6447	23.75	0.0158114	Yes	1.959	No
205	Group 2 (Australia)	Control		Asbestosis & Plaques	81-85	21.6447	23.75	0.33	Yes	0.1	Yes
206	Group 2 (Australia)	Control		Plaques	71-75	19.3421	21.5461	0.0547723	Yes	0.636	No
207	Group 2 (Australia)	Control		Plaques	76-80	19.3421	21.5461	0.0748331	Yes	1.333	No
208	Group 2 (Australia)	Control		Asbestosis & Plaques	81-85	19.3421	21.5461	0.01	Yes	1.372	No
209	Group 2 (Australia)	Control		Asbestosis & Plaques	81-85	19.3421	21.5461	0.0844097	Yes	1.989	No
210	Group 2 (Australia)	Control		Plaques	66-70	19.3421	21.5461	0.01	Yes	0.445	No
211	Group 2 (Australia)	Control		Plaques	>85	19.3421	21.5461	0.01	Yes	2.31	No
212	Group 2 (Australia)	Control		Plaques	76-80	17.9605	20.1645	0.0497494	Yes	0.424	No
213	Group 2 (Australia)	Control		Asbestosis & Plaques	71-75	16.5789	18.7829	0.0122474	Yes	1.042	No
214	Group 2 (Australia)	Control		Plaques	81-85	16.5789	18.7829	0.0793725	Yes	0.662	No
215	Group 2 (Australia)	Control		Plaques	>85	15.9868	18.1908	0.0187083	Yes	1.029	No
216	Group 2 (Australia)	Control		Plaques	61-65	15.8882	18.0921	0.01	Yes	0.495	No
217	Group 2 (Australia)	Control		Plaques	66-70	14.5066	16.7105	0.01	Yes	1.374	No
218	Group 2 (Australia)	Control		Plaques	66-70	14.4737	16.6776	0.62205	No	0.867	No
219	Group 2 (Australia)	Control		Plaques	71-75	14.5066	16.7105	0.108972	Yes	1.858	No
220	Group 2 (Australia)	Control		Plaques	81-85	14.5066	16.7105	0.01	Yes	0.826	No
221	Group 2 (Australia)	Control		Plaques	81-85	12.9934	15.1974	0.01	Yes	0.988	No
222	Group 2 (Australia)	Control		Plaques	61-65	12.6645	14.8684	0.332039	Yes	0.1	Yes
223	Group 2 (Australia)	Control		Plaques	61-65	12.2039	14.5395	0.156844	Yes	1.518	No
224	Group 2 (Australia)	Control		Plaques	71-75	12.2039	14.5395	0.04	Yes	1.221	No
225	Group 2 (Australia)	Control		Asbestosis & Plaques	66-70	12.0724	14.2763	0.01	Yes	1.322	No
226	Group 2 (Australia)	Control		Plaques	71-75	9.93421	12.2368	0.01	Yes	1.328	No
227	Group 2 (Australia)	Control		Plaques	71-75	9.34211	11.6447	0.106771	Yes	1.765	No
228	Group 2 (Australia)	Control		Plaques	61-65	8.78289	11.0855	0.01	Yes	1.051	No
229	Group 2 (Australia)	Control		Plaques	61-65	8.75	11.0526	0.167481	Yes	1.104	No
230	Group 2 (Australia)	Control		Asbestosis & Plaques	66-70	8.78289	10.9539	0.01	Yes	1.033	No
231	Group 2 (Australia)	Control		Asbestosis & Plaques	66-70	8.42105	10.5921	0.352846	Yes	1.202	No
232	Group 2 (Australia)	Control		Plaques	81-85	8.42105	10.7237	0.0367423	Yes	1.544	No
233	Group 2 (Australia)	Control		Plaques	71-75	6.48026	8.78289	0.01	Yes	1.965	No
234	Group 2 (Australia)	Control		Plaques	66-70	6.48026	8.78289	0.01	Yes	0.878	No
235	Group 2 (Australia)	Control		Plaques	66-70	6.25	8.55263	0.01	Yes	0.963	No
236	Group 2 (Australia)	Control		Plaques	56-60	6.25	8.55263	0.01	Yes	1.551	No
237	Group 2 (Australia)	Control		Plaques	76-80	6.25	8.55263	0.01	Yes	0.773	No
238	Group 2 (Australia)	Control		Plaques	81-85	5.55921	7.86184	0.01	Yes	1.057	No
239	Group 2 (Australia)	Control		Plaques	61-65	4.63816	6.94079	0.01	Yes	1.208	No
240	Group 2 (Australia)	Control		Plaques	76-80	2.66447	4.96711	0.0874643	Yes	1.765	No
241	Group 2 (Australia)	Control		Plaques	66-70	2.56579	4.86842	0.01	Yes	1.015	No
242	Group 2 (Australia)	Control		Asbestosis & Plaques	81-85	2.56579	4.73684	0.01	Yes	1.716	No
243	Group 2 (Australia)	Control		Plaques	76-80	2.56579	4.86842	0.01	Yes	1.743	No
244	Group 2 (Australia)	Control		Plaques	81-85	2.56579	4.86842	0.293939	Yes	1.451	No
245	Group 2 (Australia)	Control		Plaques	66-70	2.33553	4.63816	0.01	Yes	1.498	No
246	Group 2 (Australia)	Control		Plaques	51-55	1.51316	3.81579	0.01	Yes	1.322	No
247	Group 2 (Australia)	Mesothelioma	Biphasic		66-70	30.6579	34.8684	2.92934	No	3.691	No
248	Group 2 (Australia)	Mesothelioma	Epithelioid		61-65	30.6579	34.8684	3.01796	No	20.26	No
249	Group 2 (Australia)	Mesothelioma	Epithelioid		76-80	30.6579	34.8684	3.73397	No	5.371	No
250	Group 2 (Australia)	Mesothelioma	Not specified		76-80	30.1645	34.375	0.589986	No	3.715	No
251	Group 2 (Australia)	Mesothelioma	Epithelioid		61-65	29.8684	34.0789	0.5	No	12.514	No
252	Group 2 (Australia)	Mesothelioma	Epithelioid		≤45	29.7368	33.9474	1.14107	No	18.859	No
253	Group 2 (Australia)	Mesothelioma	Biphasic		56-60	28.9474	33.1579	0.93147	No	0.1	Yes
254	Group 2 (Australia)	Mesothelioma	Biphasic		76-80	27.3684	31.5789	0.01	Yes	3.771	No
255	Group 2 (Australia)	Mesothelioma	Epithelioid		71-75	26.9408	31.1513	0.991327	No	5.812	No
256	Group 2 (Australia)	Mesothelioma	Epithelioid		76-80	26.7763	30.9868	5.43944	No	143.5	No
257	Group 2 (Australia)	Mesothelioma	Epithelioid		76-80	26.2171	30.4276	2.13766	No	7.708	No
258	Group 2 (Australia)	Mesothelioma	Epithelioid		71-75	25.8553	30.0658	0.0565685	Yes	9.325	No
259	Group 2 (Australia)	Mesothelioma	Epithelioid		61-65	25.8224	30.0329	0.0748331	Yes	9.788	No
260	Group 2 (Australia)	Mesothelioma	Biphasic		71-75	25.5592	29.7697	1.94383	No	2.601	No
261	Group 2 (Australia)	Mesothelioma	Not specified		76-80	25.5592	29.7697	0.435	Yes	2.484	No
262	Group 2 (Australia)	Mesothelioma	Not specified		71-75	25.2632	29.4737	0.592908	No	4.028	No
263	Group 2 (Australia)	Mesothelioma	Epithelioid		61-65	25.1316	29.3421	6.22647	No	30.033	No
264	Group 2 (Australia)	Mesothelioma	Epithelioid		61-65	25.1645	29.375	0.01	Yes	0.459	No
265	Group 2 (Australia)	Mesothelioma	Epithelioid		66-70	23.9803	28.1908	2.94942	No	4.179	No
266	Group 2 (Australia)	Mesothelioma	Epithelioid		71-75	23.5197	27.7303	3.57483	No	24.224	No
267	Group 2 (Australia)	Mesothelioma	Epithelioid		76-80	22.7961	27.0066	2.6598	No	320	No
268	Group 2 (Australia)	Mesothelioma	Epithelioid		51-55	22.7632	26.9737	2.59043	No	15.382	No
269	Group 2 (Australia)	Mesothelioma	Epithelioid		56-60	22.7632	26.9737	3.10857	No	19.647	No
270	Group 2 (Australia)	Mesothelioma	Epithelioid		71-75	22.6316	26.8421	2.18091	No	7.07	No
271	Group 2 (Australia)	Mesothelioma	Biphasic		76-80	22.5329	26.7434	6.43991	No	1.921	No
272	Group 2 (Australia)	Mesothelioma	Biphasic		66-70	22.3355	26.5461	0.075	Yes	1.099	No
273	Group 2 (Australia)	Mesothelioma	Epithelioid		71-75	22.3026	26.5132	1.08167	No	13.909	No
274	Group 2 (Australia)	Mesothelioma	Not specified		56-60	22.1382	26.3487	2.71608	No	320	No
275	Group 2 (Australia)	Mesothelioma	Biphasic		66-70	21.9079	26.1184	1.68777	No	25.022	No
276	Group 2 (Australia)	Mesothelioma	Epithelioid		76-80	20.7895	25	1.56162	No	3.865	No
277	Group 2 (Australia)	Mesothelioma	Epithelioid		61-65	20.9539	24.9342	0.803025	No	2.93	No
278	Group 2 (Australia)	Mesothelioma	Epithelioid		≤45	19.8355	23.8158	1.41417	No	22.362	No
279	Group 2 (Australia)	Mesothelioma	Epithelioid		71-75	19.3421	23.3224	10.6131	No	5.365	No
280	Group 2 (Australia)	Mesothelioma	Not specified		66-70	19.3092	23.3882	0.898799	No	4.675	No
281	Group 2 (Australia)	Mesothelioma	Biphasic		66-70	17.7632	21.8421	0.705997	No	1.229	No
282	Group 2 (Australia)	Mesothelioma	Epithelioid		71-75	17.6645	21.7434	1.10662	No	1.78	No
283	Group 2 (Australia)	Mesothelioma	Not specified		71-75	17.4671	21.5461	0.712852	No	0.772	No
284	Group 2 (Australia)	Mesothelioma	Biphasic		81-85	16.4145	20.4934	1.23551	No	4.613	No
285	Group 2 (Australia)	Mesothelioma	Epithelioid		61-65	16.4145	20.4934	1.55816	No	6.599	No
286	Group 2 (Australia)	Mesothelioma	Not specified		76-80	15.9539	20.0329	2.76082	No	29.254	No
287	Group 2 (Australia)	Mesothelioma	Not specified		61-65	15.8882	19.9671	2.04832	No	6.054	No
288	Group 2 (Australia)	Mesothelioma	Epithelioid		61-65	15.8553	19.9342	1.09427	No	4.316	No
289	Group 2 (Australia)	Mesothelioma	Biphasic		61-65	20.0987	24.1776	0.01	Yes	2.207	No
290	Group 2 (Australia)	Mesothelioma	Epithelioid		66-70	20.0658	24.1447	0.0173205	Yes	0.621	No
291	Group 2 (Australia)	Mesothelioma	Not specified		66-70	17.2039	21.2829	1.9437	No	7.184	No
292	Group 2 (Australia)	Mesothelioma	Epithelioid		76-80	17.2039	21.2829	4.73743	No	18.353	No
293	Group 2 (Australia)	Mesothelioma	Biphasic		61-65	15.625	19.7039	0.0122474	Yes	1.566	No
294	Group 2 (Australia)	Mesothelioma	Epithelioid		61-65	14.9342	19.0132	1.07699	No	1.334	No
295	Group 2 (Australia)	Mesothelioma	Epithelioid		61-65	14.8026	18.8816	0.468	No	1.042	No
296	Group 2 (Australia)	Mesothelioma	Epithelioid		61-65	12.8947	16.9737	1.74885	No	10.381	No
297	Group 2 (Australia)	Mesothelioma	Not specified		66-70	12.5	16.5789	0.581986	No	12.915	No
298	Group 2 (Australia)	Mesothelioma	Epithelioid		61-65	12.2368	16.3158	0.940493	No	3.994	No
299	Group 2 (Australia)	Mesothelioma	Not specified		76-80	12.2039	16.2829	2.769	No	6.203	No
300	Group 2 (Australia)	Mesothelioma	Biphasic		71-75	11.1184	15.1974	0.274272	Yes	1.189	No
301	Group 2 (Australia)	Mesothelioma	Epithelioid		71-75	10.5921	14.6711	1.25546	No	11.236	No
302	Group 2 (Australia)	Mesothelioma	Epithelioid		76-80	8.94737	13.1579	2.09288	No	2.649	No
303	Group 2 (Australia)	Mesothelioma	Epithelioid		71-75	8.78289	12.9934	1.31056	No	12.637	No
304	Group 2 (Australia)	Mesothelioma	Not specified		66-70	8.05921	12.2697	0.01	Yes	1.135	No
305	Group 2 (Australia)	Mesothelioma	Epithelioid		66-70	8.05921	12.2697	0.0474342	Yes	1.605	No
306	Group 2 (Australia)	Mesothelioma	Epithelioid		56-60	7.66447	11.875	0.206155	Yes	1.347	No
307	Group 2 (Australia)	Mesothelioma	Not specified		76-80	7.03947	11.1842	1.26075	No	8.384	No
308	Group 2 (Australia)	Mesothelioma	Epithelioid		56-60	7.00658	11.1513	0.881169	No	2.317	No
309	Group 2 (Australia)	Mesothelioma	Not specified		61-65	6.74342	10.8882	0.03	Yes	3.226	No
310	Group 2 (Australia)	Mesothelioma	Epithelioid		61-65	6.08553	10.2303	3.41788	No	2.241	No
311	Group 2 (Australia)	Mesothelioma	Not specified		>85	5.65789	9.80263	0.01	Yes	2.87	No
312	Group 2 (Australia)	Mesothelioma	Epithelioid		71-75	4.90132	9.04605	2.10849	No	40.979	No
313	Group 2 (Australia)	Mesothelioma	Epithelioid		61-65	4.63816	8.78289	0.675331	No	4.086	No
314	Group 2 (Australia)	Mesothelioma	Not specified		>85	4.50658	8.65132	0.01	Yes	1.208	No
315	Group 2 (Australia)	Mesothelioma	Epithelioid		71-75	4.01316	8.15789	0.01	Yes	2.862	No
316	Group 2 (Australia)	Mesothelioma	Epithelioid		61-65	3.98026	8.125	0.63	Yes	1.373	No
317	Group 2 (Australia)	Mesothelioma	Epithelioid		66-70	3.55263	7.69737	0.0158114	Yes	1.907	No
318	Group 2 (Australia)	Mesothelioma	Epithelioid		>85	3.51974	7.66447	0.850823	No	2.458	No
319	Group 2 (Australia)	Mesothelioma	Epithelioid		56-60	3.35526	7.5	1.66025	No	2.244	No
320	Group 2 (Australia)	Mesothelioma	Not specified		71-75	3.32237	7.46711	0.420743	Yes	1.341	No
321	Group 2 (Australia)	Mesothelioma	Not specified		>85	3.125	7.26974	2.86913	No	28.776	No
322	Group 2 (Australia)	Mesothelioma	Not specified		76-80	3.125	7.26974	3.88735	No	4.029	No
323	Group 2 (Australia)	Mesothelioma	Epithelioid		>85	3.09211	7.23684	1.0283	No	3.936	No
324	Group 2 (Australia)	Mesothelioma	Epithelioid		71-75	2.86184	7.00658	0.74552	No	3.209	No
325	Group 2 (Australia)	Mesothelioma	Epithelioid		71-75	2.82895	6.97368	1.3562	No	5.254	No
326	Group 2 (Australia)	Mesothelioma	Not specified		66-70	2.43421	6.57895	1.29665	No	12.802	No
327	Group 3 (Germany)	Control		Asbestosis	71-75	17.9276	37.4671	0.463	No	0.969	No
328	Group 3 (Germany)	Control		Asbestosis	61-65	1.64474	31.6118	0.23	Yes	0.921	No
329	Group 3 (Germany)	Control		Asbestosis	71-75	11.7105	30.9868	0.16	Yes	0.747	No
330	Group 3 (Germany)	Control		Asbestosis	56-60	1.08553	23.4539	0.19	Yes	1.162	No
331	Group 3 (Germany)	Control		Asbestosis	51-55	20.9539	20.0329	0.12	Yes	0.737	No
332	Group 3 (Germany)	Control		Asbestosis	51-55	8.28947	7.36842	0.04	Yes	0.498	No
333	Group 3 (Germany)	Control		Asbestosis	56-60	2.99342	26.7434	0.02	Yes	0.557	No
334	Group 3 (Germany)	Control		Asbestosis & Plaques	71-75	2.82895	27.1711	0.075	Yes	0.738	No
335	Group 3 (Germany)	Control		Asbestosis & Plaques	76-80	31.1184	31.1513	0.26	Yes	1.062	No
336	Group 3 (Germany)	Control		Asbestosis & Plaques	71-75	19.375	19.4079	0.02	Yes	1.036	No
337	Group 3 (Germany)	Control		Asbestosis	66-70	43.125	43.1579	0.185	Yes	0.752	No
338	Group 3 (Germany)	Control		Asbestosis & Plaques	51-55	3.42105	27.7961	0.315	Yes	0.847	No
339	Group 3 (Germany)	Control		Asbestosis	56-60	1.34868	27.1382	0.02	Yes	0.706	No
340	Group 3 (Germany)	Control		Asbestosis	51-55	7.56579	6.64474	0.23	Yes	0.785	No
341	Group 3 (Germany)	Control		Asbestosis	66-70	3.71711	33.6842	0.415	Yes	2.861	No
342	Group 3 (Germany)	Control		Asbestosis	71-75	35.5263	40.9868	0.528	No	1.048	No
343	Group 3 (Germany)	Control		Asbestosis	76-80	14.8026	35.7237	0.205	Yes	0.804	No
344	Group 3 (Germany)	Control		Asbestosis	66-70	0.756579	36.2171	0.103	Yes	0.644	No
345	Group 3 (Germany)	Control		Asbestosis	66-70	5.49342	27.5658	0.035	Yes	1.182	No
346	Group 3 (Germany)	Control		Asbestosis	81-85	4.80263	26.6776	0.27	Yes	1.425	No
347	Group 3 (Germany)	Control		Asbestosis & Plaques	76-80	15.4276	19.6053	0.828	No	0.465	No
348	Group 3 (Germany)	Control		Asbestosis	71-75	36.8421	35.9211	0.144	Yes	1.034	No
349	Group 3 (Germany)	Control		Asbestosis	66-70	14.9342	35.8553	0.02	Yes	1.031	No
350	Group 3 (Germany)	Control		Asbestosis	71-75	4.83553	28.5855	0.43	Yes	1.223	No
351	Group 3 (Germany)	Control		Asbestosis	81-85	8.55263	36.8421	0.54	Yes	2.016	No
352	Group 3 (Germany)	Control		Asbestosis	61-65	15.625	53.1579	0.305	Yes	0.873	No
353	Group 3 (Germany)	Control		Asbestosis	76-80	36.0855	36.1184	0.583	No	1.052	No
354	Group 3 (Germany)	Control		Asbestosis	66-70	3.88158	26.25	0.525	Yes	1.177	No
355	Group 3 (Germany)	Control		Asbestosis & Plaques	56-60	18.8158	26.875	0.17	Yes	1.424	No
356	Group 3 (Germany)	Control		Asbestosis	66-70	36.6118	36.6118	0.355	Yes	1.613	No
357	Group 3 (Germany)	Control		Asbestosis & Plaques	71-75	1.01974	26.5132	0.4	Yes	1.711	No
358	Group 3 (Germany)	Control		Asbestosis & Plaques	76-80	30.2303	30.2303	0.08	Yes	0.977	No
359	Group 3 (Germany)	Control		Asbestosis & Plaques	71-75	19.8355	18.9145	0.155	Yes	1.171	No
360	Group 3 (Germany)	Control		Asbestosis & Plaques	76-80	13.7829	18.2237	0.715	No	0.65	No
361	Group 3 (Germany)	Control		Asbestosis & Plaques	66-70	2.46711	10.5263	0.24	Yes	0.456	No
362	Group 3 (Germany)	Control		Asbestosis	66-70	4.17763	8.48684	0.01	Yes	1.629	No
363	Group 3 (Germany)	Control		Asbestosis	71-75	5.78947	5.75658	0.23	Yes	0.722	No
364	Group 3 (Germany)	Control		Asbestosis	71-75	3.45395	33.5855	0.667	No	2.13	No
365	Group 3 (Germany)	Control		Asbestosis	76-80	1.01974	38.2895	0.25	Yes	1.189	No
366	Group 3 (Germany)	Control		Asbestosis	71-75	4.14474	27.8618	0.02	Yes	0.968	No
367	Group 3 (Germany)	Control		Asbestosis	56-60	3.98026	27.6974	0.16	Yes	0.814	No
368	Group 3 (Germany)	Control		Asbestosis & Plaques	71-75	19.2434	27.3026	1.159	No	1.311	No
369	Group 3 (Germany)	Control		Asbestosis & Plaques	61-65	35.1645	42.8289	0.07	Yes	1.342	No
370	Group 3 (Germany)	Control		Asbestosis & Plaques	76-80	27.6645	27.6645	0.14	Yes	0.913	No
371	Group 3 (Germany)	Control		Asbestosis & Plaques	66-70	22.8947	22.8947	0.15	Yes	0.595	No
372	Group 3 (Germany)	Control		Asbestosis & Plaques	76-80	21.4474	21.4474	1.96	No	1.405	No
373	Group 3 (Germany)	Control		Asbestosis & Plaques	66-70	4.40789	15.8224	0.01	Yes	0.649	No
374	Group 3 (Germany)	Control		Asbestosis	66-70	2.86184	12.6974	0.01	Yes	1.097	No
375	Group 3 (Germany)	Control		Asbestosis	71-75	5.39474	9.67105	0.085	Yes	0.551	No
376	Group 3 (Germany)	Control		Asbestosis	66-70	17.2368	36.7763	0.3	Yes	1.093	No
377	Group 3 (Germany)	Control		Asbestosis & Plaques	71-75	0.921053	25.2961	0.22	Yes	1.177	No
378	Group 3 (Germany)	Control		Asbestosis & Plaques	71-75	19.5395	19.2434	0.512	No	0.646	No
379	Group 3 (Germany)	Control		Asbestosis & Plaques	≤45	18.2566	17.9605	0.36	Yes	1.03	No
380	Group 3 (Germany)	Control		Asbestosis & Plaques	71-75	16.4474	16.1513	0.29	Yes	1.165	No
381	Group 3 (Germany)	Control		Asbestosis & Plaques	81-85	15.4605	15.1645	0.385	Yes	1.117	No
382	Group 3 (Germany)	Control		Asbestosis & Plaques	56-60	3.75	28.0921	0.105	Yes	0.875	No
383	Group 3 (Germany)	Control		Asbestosis	56-60	3.22368	27.5658	0.04	Yes	0.643	No
384	Group 3 (Germany)	Control		Asbestosis & Plaques	56-60	1.94079	26.2829	0.11	Yes	0.887	No
385	Group 3 (Germany)	Control		Asbestosis	71-75	1.38158	32.2697	0.29	Yes	1.075	No
386	Group 3 (Germany)	Control		Asbestosis & Plaques	71-75	16.8421	16.5461	0.02	Yes	0.574	No
387	Group 3 (Germany)	Control		Asbestosis	81-85	1.875	23.75	0.295	Yes	1.864	No
388	Group 3 (Germany)	Control		Asbestosis	76-80	37.7632	41.1513	0.22	Yes	1.414	No
389	Group 3 (Germany)	Control		Asbestosis	71-75	16.8092	21.9408	0.215	Yes	1.792	No
390	Group 3 (Germany)	Control		Asbestosis & Plaques	71-75	19.6053	24.2763	0.07	Yes	0.559	No
391	Group 3 (Germany)	Control		Asbestosis & Plaques	71-75	21.6776	29.5066	0.02	Yes	1.1	No
392	Group 3 (Germany)	Control		Asbestosis & Plaques	71-75	21.4474	26.8092	1.064	No	0.656	No
393	Group 3 (Germany)	Control		Asbestosis	66-70	17.2039	25.0329	0.02	Yes	0.555	No
394	Group 3 (Germany)	Control		Asbestosis	71-75	15.1974	19.375	0.01	Yes	2.698	No
395	Group 3 (Germany)	Control		Asbestosis	61-65	10.1645	10.1316	0.125	Yes	2.149	No
396	Group 3 (Germany)	Control		Asbestosis	61-65	7.10526	7.07237	0.195	Yes	0.672	No
397	Group 3 (Germany)	Control		Asbestosis	61-65	9.24342	9.21053	0.295	Yes	0.84	No
398	Group 3 (Germany)	Control		Asbestosis	61-65	10.1316	10.0987	0.2	Yes	1.365	No
399	Group 3 (Germany)	Mesothelioma	Biphasic		71-75	12.2368	21.3816	0.983	No	2.053	No
400	Group 3 (Germany)	Mesothelioma	Not specified		66-70	7.66447	18.6513	0.162	Yes	3.497	No
401	Group 3 (Germany)	Mesothelioma	Not specified		66-70	7.00658	17.9934	1.742	No	11.411	No
402	Group 3 (Germany)	Mesothelioma	Epithelioid		66-70	7.56579	17.0066	0.78	No	3.09	No
403	Group 3 (Germany)	Mesothelioma	Epithelioid		≤45	4.63816	13.7829	0.344	Yes	2.195	No
404	Group 3 (Germany)	Mesothelioma	Biphasic		66-70	2.76316	4.83553	1.577	No	1.964	No
405	Group 3 (Germany)	Mesothelioma	Epithelioid		56-60	2.56579	4.63816	1.74	No	5.82	No
406	Group 3 (Germany)	Mesothelioma	Epithelioid		71-75	3.45395	17.9605	0.065	Yes	0.958	No
407	Group 3 (Germany)	Mesothelioma	Biphasic		71-75	3.75	18.2566	0.095	Yes	1.583	No
408	Group 3 (Germany)	Mesothelioma	Epithelioid		51-55	1.875	16.3816	0.829	No	1.945	No
409	Group 3 (Germany)	Mesothelioma	Epithelioid		56-60	1.61184	21.2171	1.759	No	2.331	No
410	Group 3 (Germany)	Mesothelioma	Epithelioid		51-55	1.875	21.4803	1.514	No	12.088	No
411	Group 3 (Germany)	Mesothelioma	Epithelioid		81-85	2.82895	9.47368	9.335	No	20.982	No
412	Group 3 (Germany)	Mesothelioma	Epithelioid		71-75	2.46711	9.11184	0.37	Yes	2.015	No
413	Group 3 (Germany)	Mesothelioma	Epithelioid		71-75	1.77632	8.42105	3.732	No	16.612	No
414	Group 3 (Germany)	Mesothelioma	Epithelioid		81-85	0.986842	7.63158	0.766	No	4.166	No
415	Group 3 (Germany)	Mesothelioma	Epithelioid		76-80	4.40789	6.875	0.32	Yes	2.174	No
416	Group 3 (Germany)	Mesothelioma	Epithelioid		66-70	0.986842	3.45395	1.07	No	2.005	No
417	Group 3 (Germany)	Mesothelioma	Epithelioid		51-55	5.82237	5.78947	6.646	No	7.114	No
418	Group 3 (Germany)	Mesothelioma	Epithelioid		51-55	5.32895	5.29605	2.293	No	1.701	No
419	Group 3 (Germany)	Mesothelioma	Epithelioid		71-75	1.61184	1.57895	1.305	No	1.239	No
420	Group 3 (Germany)	Mesothelioma	Epithelioid		66-70	5.23026	5.26316	0.075	Yes	1.084	No
421	Group 3 (Germany)	Mesothelioma	Epithelioid		76-80	3.88158	3.91447	0.375	Yes	3.147	No
422	Group 3 (Germany)	Mesothelioma	Epithelioid		71-75	2.82895	2.86184	0.496	No	1.876	No
423	Group 3 (Germany)	Mesothelioma	Not specified		71-75	2.43421	5.13158	0.155	Yes	0.793	No
424	Group 3 (Germany)	Mesothelioma	Epithelioid		71-75	0.657895	3.35526	1.42	No	1.03	No
425	Group 3 (Germany)	Mesothelioma	Epithelioid		76-80	6.97368	7.43421	0.25	Yes	1.611	No
426	Group 3 (Germany)	Mesothelioma	Epithelioid		66-70	13.2895	13.2566	0.295	Yes	0.41	No
427	Group 3 (Germany)	Mesothelioma	Epithelioid		66-70	1.94079	4.76974	2.539	No	42.128	No
428	Group 3 (Germany)	Mesothelioma	Epithelioid		66-70	13.1579	13.125	1.138	No	2.02	No
429	Group 3 (Germany)	Mesothelioma	Biphasic		71-75	1.71053	2.17105	0.235	Yes	0.814	No
430	Group 3 (Germany)	Mesothelioma	Epithelioid		71-75	6.08553	6.54605	1.557	No	1.241	No
431	Group 3 (Germany)	Mesothelioma	Epithelioid		61-65	0.657895	1.11842	3.562	No	17.636	No
432	Group 3 (Germany)	Mesothelioma	Epithelioid		61-65	9.47368	9.44079	1.042	No	1.306	No
433	Group 3 (Germany)	Mesothelioma	Not specified		61-65	7.59868	7.56579	0.798	No	1.914	No
434	Group 3 (Germany)	Mesothelioma	Epithelioid		71-75	7.43421	7.40132	2.346	No	1.566	No
